# Supplementary material for: Post–Chikungunya Virus Infection Musculoskeletal Disorders: Syndromic Sequelae after an Outbreak
Source: Trop Med Infect Dis. 2021 Apr 15;6(2):52. doi: 10.3390/tropicalmed6020052 (PMC8167736; doi:10.3390/tropicalmed6020052)
Supplement: Supplementary file 1 [file tropicalmed-06-00052-s001.zip]

Archive with 1 entries (1 files):
- tropicalmed-1178923-supplementary.pdf
